# Supplementary material for: Healing Kinetics of Sinus Lift Augmentation Using Biphasic Calcium Phosphate Granules: A Case Series in Humans
Source: Bioengineering (Basel). 2025 Aug 6;12(8):848. doi: 10.3390/bioengineering12080848 (PMC12383563; doi:10.3390/bioengineering12080848)
Supplement: Supplementary file 1 [file bioengineering-12-00848-s001.zip]

Archive with 1 entries (1 files):
- bioengineering-3733368-supplementary.pdf
